# Supplementary material for: Exploring the Pharmacological Mechanism of Liuwei Dihuang Decoction for Diabetic Retinopathy: A Systematic Biological Strategy-Based Research
Source: Evid Based Complement Alternat Med. 2021 Aug 2;2021:5544518. doi: 10.1155/2021/5544518 (PMC8356007; doi:10.1155/2021/5544518)
Supplement: Supplementary Materials — Table S1: compound targets for each compounds. Table S2: known targets for each compounds. Table S3: DR genes. Table S4: enrichment analysis of clusters based on Gene Ontology (GO) annotation of DR PPI network. Table S5: pathway enrichment analysis of DR PPI network. Table S6: enrichment analysis of clusters based on Gene Ontology (GO) annotation of LDD-DR PPI network. Table S7: pathway enrichment analysis of LDD-DR PPI network. Table S8: enrichment analysis of clusters based on Gene Ontology (GO) annotation of LDD known target-DR network. Table S9: pathway enrichment analysis of LDD known target-DR network. [file 5544518.f1.zip]

Archive with 9 entries (9 files):
- 5544518.f1/Table S1.pdf
- 5544518.f1/Table S2 .pdf
- 5544518.f1/Table S3.pdf
- 5544518.f1/Table S4.pdf
- 5544518.f1/Table S5.pdf
- 5544518.f1/Table S6.pdf
- 5544518.f1/Table S7.pdf
- 5544518.f1/Table S8.pdf
- 5544518.f1/Table S9.pdf
